# Supplementary material for: Investigating Unfavorable Factors That Impede MALDI-TOF-Based AI in Predicting Antibiotic Resistance
Source: Diagnostics (Basel). 2022 Feb 5;12(2):413. doi: 10.3390/diagnostics12020413 (PMC8871102; doi:10.3390/diagnostics12020413)
Supplement: Supplementary file 1 [file diagnostics-12-00413-s001.zip]

Archive with 1 entries (1 files):
- diagnostics-1563280-supplementary.pdf
